# Supplementary material for: Bridging the Vaccination Equity Gap: A Community-Driven Approach to Reduce Vaccine Inequities in Polio High-Risk Areas of Pakistan
Source: Vaccines (Basel). 2024 Nov 28;12(12):1340. doi: 10.3390/vaccines12121340 (PMC11680313; doi:10.3390/vaccines12121340)
Supplement: Supplementary file 1 [file vaccines-12-01340-s001.zip]

Archive with 1 entries (1 files):
- vaccines-3309482-supplementary.pdf
